# Supplementary material for: Right ventricular longitudinal function is associated with exercise capacity in pre-capillary pulmonary hypertension: a multimodality imaging study
Source: Eur Heart J Imaging Methods Pract. 2026 Jun 24;4(3):qyag116. doi: 10.1093/ehjimp/qyag116 (PMC13384432; doi:10.1093/ehjimp/qyag116)
Supplement: qyag116_Supplementary_Data [file qyag116_supplementary_data.zip]

Archive with 3 entries (3 files):
- Suppl Figure S2.260614.docx
- SupplementalTable1.docx
- Supplfigure1.docx
